# Supplementary material for: Carfilzomib, Lenalidomide, and Dexamethasone Followed by Salvage Autologous Stem Cell Transplant with or without Maintenance for Relapsed or Refractory Multiple Myeloma
Source: Cancers (Basel). 2021 Sep 20;13(18):4706. doi: 10.3390/cancers13184706 (PMC8472377; doi:10.3390/cancers13184706)
Supplement: Supplementary file 1 [file cancers-13-04706-s001.zip]

Archive with 1 entries (1 files):
- cancers-1350359-supplementary.pdf
